# Supplementary material for: Extraction of Active Compounds from Mixtures of Hemp (Cannabis sativa) with Plants of the Zingiberaceae Family
Source: Molecules. 2023 Nov 28;28(23):7826. doi: 10.3390/molecules28237826 (PMC10708002; doi:10.3390/molecules28237826)
Supplement: Supplementary file 1 [file molecules-28-07826-s001.zip]

Archive with 1 entries (1 files):
- molecules-2649902-supplementary.pdf
